# Supplementary material for: Pparα knockout in mice increases the Th17 development by facilitating the IKKα/RORγt and IKKα/Foxp3 complexes
Source: Commun Biol. 2023 Jul 14;6:721. doi: 10.1038/s42003-023-05104-6 (PMC10349144; doi:10.1038/s42003-023-05104-6)
Supplement: Supplementary file 3 — Supplementary Data 1 [file 42003_2023_5104_MOESM3_ESM.xlsx]

## Sheet: Fig 1a
	naive					Th0					Th1					Th2					Th17					Treg
Pparα	1.05117	0.880259	1.02527	0.911301	1.13761	3.98893	4.07274	3.8	3.54553	3.69609	3.93401	3.93401	4.15832	4.10107	4.3349	3.64521	4.24569	4.39542	3.77375	3.52104	3.4011	2.98142	2.84021	2.82255	3.17334	3.4011	3.35427	3.19541	3.04407	3.02304
Pparγ	0.913831	0.880259	0.990343	1.06881	1.19416	183.038	220.709	226.914	233.293	208.803	159.344	210.256	262.468	186.884	170.781	907.655	784.701	757.972	801.19	882.835	258.855	210.256	258.855	277.434	253.528	21.3476	30.19	39.836	28.1683	32.3569
Pparδ	1.12039	0.997231	1.16151	0.943438	0.821311	1.65405	1.78509	1.76052	2.21299	1.81001	2.63171	2.16745	3.06524	2.48975	2.32302	1.53262	1.24487	1.76052	1.42998	1.38127	0.880259	1.33422	1.18591	1.08373	1.11419	1.14552	0.943438	1.51152	1.42998	1.24487

## Sheet: Fig 1b
	%Th1					%Th2					%Th17					%Treg
WT	32.2	26.4	37.4	28.9	36	9.8	10.1	7.8	11.7	9.4	8	11	6	8.7	10	79.4	90.2	92.3	81.4	74.2
Pparα-/-	27	24.1	34.5	27.1	29	8	11.2	7.2	7.6	7.1	20.9	21.1	14.8	17.1	15.9	89.1	96.2	81.5	92.3	96.4

## Sheet: Fig 1c
Gemfibrozil
	Vehicle					Gemfibrozil 1uM					Gemfibrozil 10uM					Gemfibrozil 100uM
%Th17	26.6	28.8	21.4	27.3	23.8	23.5	27.7	19.3	20.7	26.4	27.5	19.7	25.9	21.9	17.7	18.6	12	15.7	17	13.2
Fenofibrate
	Vehicle					Fenofibrate 0.1uM					Fenofibrate 1uM					Fenofibrate 10uM
%Th17	33.6	26.7	30.9	35.9	26.8	28.5	29.8	27.2	34.7	35.3	23.4	21.3	25	19.1	20.7	1.6	6.03	5.08	2.27	2.97

## Sheet: Fig 1d
	WT					Pparα-/-
Il-17a	2.16745	2.30697	2.00834	2.12285	2.38833	4.04461	3.77375	3.87985	3.4011	3.69609
Il-17f	4.3349	4.48777	4.64603	4.42599	4.36506	8.37448	8.08922	8.97555	8.08922	8.25919

## Sheet: Fig 1e
	WT															Pparα-/-
	DMSO					Gemfibrozil 10um					Gemfibrozil 100um					DMSO					Gemfibrozil 10um					Gemfibrozil 100um
Il-17a	59.5488	64.7137	52.5639	61.2229	60.38	37.9493	38.479	34.6792	40.673	35.6542	41.2408	37.4268	31.2547	34.6792	33.0368	133.992	125.888	129.427	119.926	138.717	138.717	129.427	126.764	138.717	159.344	94.092	98.7699	91.519	88.4016	90.8869
	DMSO					Fenofibrate 1um					Fenofibrate 10um					DMSO					Fenofibrate 1um					Fenofibrate 10um
Il-17a	69.3585	64.7137	58.3233	62.5093	63.3819	34.6792	27.2088	32.3569	37.1683	38.2132	20.6204	16.1784	15.095	12.3462	14.3801	146.626	138.717	128.533	137.759	125.019	210.256	203.093	194.82	208.803	214.673	124.155	108.835	129.427	101.547	100.845

## Sheet: Fig 2a
	WT					Pparα-/-
Rorc	7.04207	7.29041	7.24005	7.14038	6.94512	7.6	7.39218	8.08922	7.65287	8.43273
Rora	1.76052	1.42998	1.81001	2.66845	1.54328	2.0223	1.98069	2.18253	2.09362	1.9
Hif-1α	3.77375	4.3349	3.69609	4.04461	3.85305	5.33689	6.00432	5.11949	5.5251	4.91094
Chuk	1.08373	1.18591	1.09126	0.787854	0.86814	1.64262	2.48975	2.57755	1.57571	1.99446

## Sheet: Fig 2b
	IL-17	Naive			Th17
	WT	0.242	0.261	0.201	0.512	0.56	0.63
	Pparα-/-	0.312	0.256	0.32	0.68	0.55	0.46
	Blotting data	Naïve							Th17
			WT			Pparα-/-				WT			Pparα-/-
	RawlntDen	IKKα	75736	86233	52738	172076	159200	189720	IKKα	102632	124689	98243	194006	183745	202394
	RawlntDen	β-actin	326747	303847	281517	331430	322819	293553	β-actin	347193	351234	373746	347427	384543	313459
			0.231788	0.283804	0.187335	0.519193	0.493156	0.646289		0.295605	0.355003	0.26286	0.558408	0.477827	0.645679

## Sheet: Fig 2d
	IgG CHIP 4ug/ml					IKKα CHIP					RORγt CHIP					p-H3Ser10
Put RORγt WT Th17	0.28	0.32	0.31	0.29	0.31	4.5	5.2	4.7	4.3	3.8	12.8	12.9	10.5	12.7	12.6	3.4	4	3.3	3.8	3.3
Non RORγt WT Th17	0.27	0.34	0.28	0.33	0.31	0.55	0.69	0.49	0.61	0.41	0.43	0.63	0.26	0.33	0.5	1.1	0.91	1.4	1.2	0.88
Put RORγt Pparα-/- Th17	0.31	0.23	0.32	0.35	0.28	7.8	9.3	6.6	8.9	6.4	13.6	15.7	13.1	11.7	14.1	6.5	7.1	5.4	7.3	6.3
Non RORγt Pparα-/- Th17	0.33	0.33	0.27	0.36	0.2	0.57	0.42	0.69	0.56	0.61	0.42	0.23	0.65	0.58	0.23	1.2	0.83	1.5	1.5	1

## Sheet: Fig 3a
	Blotting data
			Mock Ctrl			Mock 1			Mock 2			Mock 3			MG132 1			MG132 2			MG132 3			MG132 Ctrl
	RawlntDen	Foxp3	190131	257412	156962	125445	122307	96708	78207	73557	75684	67766	46861	65223	176909	118911	217659	191604	229658	154269	178106	192386	216844	231473	232386	233640
	RawlntDen	β-actin	221930	273843	203847	229765	203845	197364	237125	253646	210232	238133	203744	197645	220407	174869	236586	215923	234345	192836	220859	263543	243645	218873	203847	268552
			0.856716	0.939998	0.769999	0.545971	0.6	0.489998	0.329813	0.289999	0.360002	0.284572	0.229999	0.330001	0.802647	0.68	0.919999	0.887372	0.98	0.800001	0.806424	0.729999	0.89	1.05757	1.14	0.869999

## Sheet: Fig 4c
		WT					Pparα-/-
	%Foxp3+IL17+	1.61	1.8	1.53	1.72	1.45	2.56	2.78	2.2	2.87	2.75
		WT					Pparα-/-
	%IL17+IFN-γ+	5.02	6.53	4.98	5.48	5.07	7.58	7.09	9.95	9.57	9.94

[truncated: 3 more sheets: Fig 4d, Fig 4e, Supplementary Fig 3a]
